# Supplementary material for: Elucidation of the mechanism of berberine against gastric mucosa injury in a rat model with chronic atrophic gastritis based on a combined strategy of multi-omics and molecular biology
Source: Front Pharmacol. 2025 Jan 6;15:1499753. doi: 10.3389/fphar.2024.1499753 (PMC11743660; doi:10.3389/fphar.2024.1499753)
Supplement: Supplementary file 3 [file DataSheet1.zip]

Archive with 85 entries (75 files):
- raw data/
- raw data/Gastric juice PH.xlsx
- raw data/Immunohistochemical quantitative analysis results.xlsx
- raw data/Original Images for Blots/
- raw data/Original Images for Blots/ERK/
- raw data/Original Images for Blots/ERK/1.tif
- raw data/Original Images for Blots/ERK/2.tif
- raw data/Original Images for Blots/ERK/3.tif
- raw data/Original Images for Blots/GAPDH/
- raw data/Original Images for Blots/GAPDH/1.tif
- raw data/Original Images for Blots/GAPDH/2.tif
- raw data/Original Images for Blots/GAPDH/3.tif
- raw data/Original Images for Blots/JNK/
- raw data/Original Images for Blots/JNK/1.tif
- raw data/Original Images for Blots/JNK/2.tif
- raw data/Original Images for Blots/JNK/3.tif
- raw data/Original Images for Blots/P-ERK/
- raw data/Original Images for Blots/P-ERK/1.tif
- raw data/Original Images for Blots/P-ERK/2.tif
- raw data/Original Images for Blots/P-ERK/3.tif
- raw data/Original Images for Blots/p-JNK/
- raw data/Original Images for Blots/p-JNK/1.tif
- raw data/Original Images for Blots/p-JNK/2.tif
- raw data/Original Images for Blots/p-JNK/3.tif
- raw data/Original Images for Blots/p-p38/
- raw data/Original Images for Blots/p-p38/1.tif
- raw data/Original Images for Blots/p-p38/2.tif
- raw data/Original Images for Blots/p-p38/3.tif
- raw data/Original Images for Blots/p38/
- raw data/Original Images for Blots/p38/1.tif
- raw data/Original Images for Blots/p38/2.tif
- raw data/Original Images for Blots/p38/3.tif
- raw data/Serum biochemical index.xlsx
- raw data/The images of Occludin, ZO-1, Claudin-4 and E-cadherin/
- raw data/The images of Occludin, ZO-1, Claudin-4 and E-cadherin/E-cadherin_BH1.jpg
- raw data/The images of Occludin, ZO-1, Claudin-4 and E-cadherin/E-cadherin_BH2.jpg
- raw data/The images of Occludin, ZO-1, Claudin-4 and E-cadherin/E-cadherin_BH3.jpg
- raw data/The images of Occludin, ZO-1, Claudin-4 and E-cadherin/E-cadherin_BL1.jpg
- raw data/The images of Occludin, ZO-1, Claudin-4 and E-cadherin/E-cadherin_BL2.jpg
- raw data/The images of Occludin, ZO-1, Claudin-4 and E-cadherin/E-cadherin_BL3.jpg
- raw data/The images of Occludin, ZO-1, Claudin-4 and E-cadherin/E-cadherin_K1.jpg
- raw data/The images of Occludin, ZO-1, Claudin-4 and E-cadherin/E-cadherin_K2.jpg
- raw data/The images of Occludin, ZO-1, Claudin-4 and E-cadherin/E-cadherin_K3.jpg
- raw data/The images of Occludin, ZO-1, Claudin-4 and E-cadherin/E-cadherin_M1.jpg
- raw data/The images of Occludin, ZO-1, Claudin-4 and E-cadherin/E-cadherin_M2.jpg
- raw data/The images of Occludin, ZO-1, Claudin-4 and E-cadherin/E-cadherin_M3.jpg
- raw data/The images of Occludin, ZO-1, Claudin-4 and E-cadherin/Occludin_BH1.jpg
- raw data/The images of Occludin, ZO-1, Claudin-4 and E-cadherin/Occludin_BH2.jpg
- raw data/The images of Occludin, ZO-1, Claudin-4 and E-cadherin/Occludin_BH3.jpg
- raw data/The images of Occludin, ZO-1, Claudin-4 and E-cadherin/Occludin_BL1.jpg
- raw data/The images of Occludin, ZO-1, Claudin-4 and E-cadherin/Occludin_BL2.jpg
- raw data/The images of Occludin, ZO-1, Claudin-4 and E-cadherin/Occludin_BL3.jpg
- raw data/The images of Occludin, ZO-1, Claudin-4 and E-cadherin/Occludin_K1.jpg
- raw data/The images of Occludin, ZO-1, Claudin-4 and E-cadherin/Occludin_K2.jpg
- raw data/The images of Occludin, ZO-1, Claudin-4 and E-cadherin/Occludin_K3.jpg
- raw data/The images of Occludin, ZO-1, Claudin-4 and E-cadherin/Occludin_M1.jpg
- raw data/The images of Occludin, ZO-1, Claudin-4 and E-cadherin/Occludin_M2.jpg
- raw data/The images of Occludin, ZO-1, Claudin-4 and E-cadherin/Occludin_M3.jpg
- raw data/The images of Occludin, ZO-1, Claudin-4 and E-cadherin/ZO-1_BH1.jpg
- raw data/The images of Occludin, ZO-1, Claudin-4 and E-cadherin/ZO-1_BH2.jpg
- raw data/The images of Occludin, ZO-1, Claudin-4 and E-cadherin/ZO-1_BH3.jpg
- raw data/The images of Occludin, ZO-1, Claudin-4 and E-cadherin/ZO-1_BL1.jpg
- raw data/The images of Occludin, ZO-1, Claudin-4 and E-cadherin/ZO-1_BL2.jpg
- raw data/The images of Occludin, ZO-1, Claudin-4 and E-cadherin/ZO-1_BL3.jpg
- raw data/The images of Occludin, ZO-1, Claudin-4 and E-cadherin/ZO-1_K1.jpg
- raw data/The images of Occludin, ZO-1, Claudin-4 and E-cadherin/ZO-1_K2.jpg
- raw data/The images of Occludin, ZO-1, Claudin-4 and E-cadherin/ZO-1_K3.jpg
- raw data/The images of Occludin, ZO-1, Claudin-4 and E-cadherin/ZO-1_M1.jpg
- raw data/The images of Occludin, ZO-1, Claudin-4 and E-cadherin/ZO-1_M2.jpg
- raw data/The images of Occludin, ZO-1, Claudin-4 and E-cadherin/ZO-1_M3.jpg
- raw data/The images of Occludin, ZO-1, Claudin-4 and E-cadherin/cloudin4_BH1.jpg
- raw data/The images of Occludin, ZO-1, Claudin-4 and E-cadherin/cloudin4_BH2.jpg
- raw data/The images of Occludin, ZO-1, Claudin-4 and E-cadherin/cloudin4_BH3.jpg
- raw data/The images of Occludin, ZO-1, Claudin-4 and E-cadherin/cloudin4_BL1.jpg
- raw data/The images of Occludin, ZO-1, Claudin-4 and E-cadherin/cloudin4_BL2.jpg
- raw data/The images of Occludin, ZO-1, Claudin-4 and E-cadherin/cloudin4_BL3.jpg
- raw data/The images of Occludin, ZO-1, Claudin-4 and E-cadherin/cloudin4_K1.jpg
- raw data/The images of Occludin, ZO-1, Claudin-4 and E-cadherin/cloudin4_K2.jpg
- raw data/The images of Occludin, ZO-1, Claudin-4 and E-cadherin/cloudin4_K3.jpg
- raw data/The images of Occludin, ZO-1, Claudin-4 and E-cadherin/cloudin4_M1.jpg
- raw data/The images of Occludin, ZO-1, Claudin-4 and E-cadherin/cloudin4_M2.jpg
- raw data/The images of Occludin, ZO-1, Claudin-4 and E-cadherin/cloudin4_M3.jpg
- raw data/Western bloting quantitative analysis results.xlsx
- raw data/body weight.xlsx
- raw data/mRNA level.xlsx
