# Supplementary material for: Elucidation of the mechanism of berberine against gastric mucosa injury in a rat model with chronic atrophic gastritis based on a combined strategy of multi-omics and molecular biology
Source: Front Pharmacol. 2025 Jan 6;15:1499753. doi: 10.3389/fphar.2024.1499753 (PMC11743660; doi:10.3389/fphar.2024.1499753)
Supplement: Supplementary file 3 [file DataSheet1.zip › raw data/Gastric juice PH.xlsx]

## Sheet: Sheet1
Control	Model	BBRL	BBRH	VIT
2.7	3.1	2.7	2.7	1.9
1.9	3.1	3.1	1.4	1.7
2.1	3.9	2.7	2.1	2.7
1.9	3.1	3.1	1.4	1.9
2.5	3	2.7	2.5	2.5
1.4	3	2.1	1.9	2.5
