# Supplementary material for: Elucidation of the mechanism of berberine against gastric mucosa injury in a rat model with chronic atrophic gastritis based on a combined strategy of multi-omics and molecular biology
Source: Front Pharmacol. 2025 Jan 6;15:1499753. doi: 10.3389/fphar.2024.1499753 (PMC11743660; doi:10.3389/fphar.2024.1499753)
Supplement: Supplementary file 3 [file DataSheet1.zip › raw data/Immunohistochemical quantitative analysis results.xlsx]

## Sheet: Occludin
Control	Model	BBRL	BBRH
22.93	12.85	14.201	18.771
21.326	9.915	19.304	21.607
23.659	13.977	18.755	20.738

## Sheet: ZO-1
Control	Model	BBRL	BBRH
22.632	13.459	20.84	23.246
21.052	17.18	22.26	21.766
19.909	12.56	19.195	19.288

## Sheet: E-cadherin
Control	Model	BBRL	BBRH
26.815	15.828	19.386	26.244
31.758	12.872	21.943	23.561
26.705	16.523	24.766	23.371

## Sheet: Claudin-4
Control	Model	BBRL	BBRH
23.8	19.316	21.796	24.521
25.208	13.909	22.972	22.408
23.354	17.257	21.001	24.811
