# Supplementary material for: Elucidation of the mechanism of berberine against gastric mucosa injury in a rat model with chronic atrophic gastritis based on a combined strategy of multi-omics and molecular biology
Source: Front Pharmacol. 2025 Jan 6;15:1499753. doi: 10.3389/fphar.2024.1499753 (PMC11743660; doi:10.3389/fphar.2024.1499753)
Supplement: Supplementary file 3 [file DataSheet1.zip › raw data/Serum biochemical index.xlsx]

## Sheet:  PG I
Control	Model	BBRL	BBRH	VIT
59.31	27.26	38.44	47.96	48.25
67.46	34.38	44.82	51.65	43.72
50.17	37.07	43.55	39.13	61.88
48.34	30.22	41.8	57.68	59.91
66.63	28.65	36	55.15	43.95
52.35	32.95	34.27	54.4	54.05

## Sheet: PG II
Control	Model	BBRL	BBRH	VIT
16.52	9.86	11.43	15.68	16.99
17.09	8.38	10.22	14.45	14.84
13.69	11.59	12.02	14.44	12.19
12.86	10.36	10.09	15.46	14.21
12.9	10.42	13.02	15.29	11.81
14.24	11.61	10.44	13.39	15.02

## Sheet: GAS-17
Control	Model	BBRL	BBRH	VIT
215.19	210.4	195.62	171.09	201.16
210.65	295.99	228.79	179.07	143.96
153.2	300.86	192.09	196.88	242.65
203.68	304.05	179.83	168.07	147.32
182.09	218.13	180.83	247.61	206.54
153.62	291.87	219.89	189.65	142.37

## Sheet: TNF-α
Control	Model	BBRL	BBRH	VIT
108.59	271.66	242.65	216.88	156.8
111.41	272.17	211.93	167.38	138.54
120.88	258.09	218.75	128.47	163.46
163.46	284.8	251.18	159.02	114.99
141.02	314.58	205.78	194.09	119.51
104.75	279.26	236.76	192.98	121.048

## Sheet: IL-6
Control	Model	BBRL	BBRH	VIT
71.41	110.9	96.3	67.99	89.4
64.9	127.39	118.09	96.38	68.59
67.6	116.89	103.62	79.94	77.84
80.24	126.4	122.42	83.32	78.05
59.17	131.88	95.4	85.55	108.97
58.99	126.74	95.7	67.82	76.3

## Sheet: IL-1β
Control	Model	BBRL	BBRH	VIT
25.98	27.59	26.85	26.99	27.3
17.85	33.59	32.48	20.44	17.9
16.53	31.89	30.99	30.03	25.13
22.83	27.54	24.47	24.82	22.88
28.29	37.19	24.81	23.96	19.86
16.94	35.34	22.65	25.79	29.88
