# Supplementary material for: Elucidation of the mechanism of berberine against gastric mucosa injury in a rat model with chronic atrophic gastritis based on a combined strategy of multi-omics and molecular biology
Source: Front Pharmacol. 2025 Jan 6;15:1499753. doi: 10.3389/fphar.2024.1499753 (PMC11743660; doi:10.3389/fphar.2024.1499753)
Supplement: Supplementary file 3 [file DataSheet1.zip › raw data/Western bloting quantitative analysis results.xlsx]

## Sheet: p-ERK ERK
Control	Model	BBRL	BBRH
0.161839	1.7337	1.14783	0.956634
0.838464	1.42978	0.918213	0.813543
0.836732	1.26499	1.06106	0.837216

## Sheet: p-JNK JNK
Control	Model	BBRL	BBRH
0.854425	1.29005	1.05847	0.814722
0.260232	1.81067	1.03733	0.845776
0.982112	1.40472	0.989994	0.642139

## Sheet: p-P38 P38
Control	Model	BBRL	BBRH
0.917701	1.24302	0.908459	0.939637
0.931884	1.20055	1.07628	0.765645
0.747296	1.32659	0.992403	0.939842
