# Supplementary material for: Elucidation of the mechanism of berberine against gastric mucosa injury in a rat model with chronic atrophic gastritis based on a combined strategy of multi-omics and molecular biology
Source: Front Pharmacol. 2025 Jan 6;15:1499753. doi: 10.3389/fphar.2024.1499753 (PMC11743660; doi:10.3389/fphar.2024.1499753)
Supplement: Supplementary file 3 [file DataSheet1.zip › raw data/body weight.xlsx]

## Sheet: Sheet1
0W								Unit: g
	Control	431.3	441.1	486.6	429.1	456.1	457
	Model	281.4	288.3	309	306	297	300.2
	BBRL	291.6	289.1	320	310.4	290.5	311.2
	BBRH	320	310.4	290.5	311.2	324.9	319.9
	VIT	298.3	295.1	317.4	317	323.9	296.4
1W	Control	476	487	491	440	470	512
	Model	319.9	303.8	288.6	326	282	304
	BBRL	325	324	317	348	328	339
	BBRH	334	326	304	320	316	338
	VIT	350	335	329	317	340	300
2W	Control	485	485	506	448	545	525
	Model	311	300	322	339	305	313
	BBRL	356	377	337	356	335	348
	BBRH	370	394	308	345	337	387
	VIT	411	361	378	346	403	338
3W	Control	489	531	497	456	540	571
	Model	322	342	332	339	315	324
	BBRL	360	404	335	366	340	350
	BBRH	379	398	335	346	349	409
	VIT	435	371	392	353	410	339
4W	Control	534	561	525	487	542	579
	Model	330	352	385	372	359	344
	BBRL	397	448	370	405	388	374
	BBRH	422	436	373	409	415	439
	VIT	485	414	426	402	444	379
