# Supplementary material for: Elucidation of the mechanism of berberine against gastric mucosa injury in a rat model with chronic atrophic gastritis based on a combined strategy of multi-omics and molecular biology
Source: Front Pharmacol. 2025 Jan 6;15:1499753. doi: 10.3389/fphar.2024.1499753 (PMC11743660; doi:10.3389/fphar.2024.1499753)
Supplement: Supplementary file 3 [file DataSheet1.zip › raw data/mRNA level.xlsx]

## Sheet: ITGB1
Control	Model	BBRL	BBRH
0.586351	2.65147	4.5377	1.175
0.836877	3.90883	1.86169	1.04955
1.3991	1.7992	2.18445	0.9485
1.29857	1.88913	2.65759	0.939876
0.907567	4.97161	1.18033	0.746966
1.23591	3.01841	1.0298	1.42067

## Sheet: TNC
Control	Model	BBRL	BBRH
1.22558	1.05481	1.55344	0.569251
1.23725	3.11998	0.918323	1.14338
1.31636	2.03881	1.56517	0.390386
0.628683	3.10074	1.77625	0.935328
0.608176	2.80319	1.55465	0.656454
1.31029	1.15585	2.56564	1.0753

## Sheet: FN1
Control	Model	BBRL	BBRH
0.888932	1.23076	1.14347	1.70278
1.12513	1.80542	2.44773	2.21451
0.886913	2.6113	3.10323	1.43009
0.745193	4.40374	0.896553	0.819032
1.15669	3.68136	3.32809	1.1294
1.30786	3.27123	2.36751	1.96107

## Sheet: COL8A2
Control	Model	BBRL	BBRH
0.835876	2.68013	0.918841	1.00364
1.74487	1.72172	1.59853	0.619471
1.03758	1.42205	1.02969	1.03972
0.632069	3.21046	0.628805	1.10255
1.07447	1.71187	0.978945	1.27861
0.973005	1.50035	2.16524	1.0798

## Sheet: COL8A1
Control	Model	BBRL	BBRH
0.77833	1.44411	2.97574	2.09932
0.511689	1.68134	1.20386	1.95775
1.69633	2.8648	2.88469	1.15764
1.3577	3.71876	2.09525	1.75901
1.16426	2.36131	2.51089	1.27455
0.936407	3.87577	1.11681	1.00376

## Sheet: LGALS1
Control	Model	BBRL	BBRH
0.800816	2.4773	0.948655	1.11992
1.03784	1.48488	1.45647	1.34875
1.24659	1.96478	1.93597	1.43318
0.567735	2.48528	0.712914	1.14885
1.28688	2.1782	1.45369	0.944812
1.32109	1.8098	2.4569	0.608325

## Sheet: RPS6KA2
Control	Model	BBRL	BBRH
0.963798	5.86007	1.94601	2.28031
1.22521	7.13865	3.71423	2.5953
0.707081	5.40553	2.91545	1.33778
2.42103	4.22223	1.83262	3.55523
0.747518	4.33084	2.00315	2.07069
0.66178	8.58811	2.52407	1.03671

## Sheet: PHLDA3
Control	Model	BBRL	BBRH
0.626955	1.70847	0.944694	1.14524
1.25236	1.86365	0.760172	0.740526
0.928374	2.55991	1.70904	1.21048
1.30871	1.49115	1.33693	1.36697
1.31003	0.914462	1.31313	0.740239
0.800182	2.54838	0.743541	0.543269

## Sheet: NOG
Control	Model	BBRL	BBRH
0.811663	1.57595	1.06367	0.495184
0.671536	2.47528	2.05005	1.21266
1.07244	2.12872	1.78747	1.15395
0.947776	2.73219	2.20253	0.783044
0.923641	1.55547	1.79673	1.00669
1.95422	2.07235	1.17874	0.623346

## Sheet: SLIT2
Control	Model	BBRL	BBRH
1.19631	2.65882	0.792463	1.6233
1.15978	1.54667	1.18643	1.35027
0.777961	3.23456	1.96968	1.17934
0.768444	2.38506	0.894681	1.19387
0.99784	1.11262	1.63102	0.784394
1.20823	2.44287	1.84121	1.14849

[truncated: 14 more sheets: CX3CL1, HADHA, CPT1A, ACAA2, SLC25A20, PNLIPRP1, PLA2G4C, GSR, GCLM, ACSL1, ACOT4, ACOT2, GFPT2, CTPS1]
