# Supplementary material for: Elucidation of the mechanism of berberine against gastric mucosa injury in a rat model with chronic atrophic gastritis based on a combined strategy of multi-omics and molecular biology
Source: Front Pharmacol. 2025 Jan 6;15:1499753. doi: 10.3389/fphar.2024.1499753 (PMC11743660; doi:10.3389/fphar.2024.1499753)
Supplement: Supplementary file 8 [file DataSheet2.zip]

Archive with 44 entries (35 files):
- Original Images for Blots/
- Original Images for Blots/ERK/
- Original Images for Blots/ERK/1.tif
- Original Images for Blots/ERK/2.tif
- Original Images for Blots/ERK/3.tif
- Original Images for Blots/GAPDH/
- Original Images for Blots/GAPDH/1.tif
- Original Images for Blots/GAPDH/2.tif
- Original Images for Blots/GAPDH/3.tif
- Original Images for Blots/JNK/
- Original Images for Blots/JNK/1.tif
- Original Images for Blots/JNK/2.tif
- Original Images for Blots/JNK/3.tif
- Original Images for Blots/Original Images for Blots/
- Original Images for Blots/Original Images for Blots/ERK-20240127163920T1.tif
- Original Images for Blots/Original Images for Blots/ERK.tif
- Original Images for Blots/Original Images for Blots/GAPDH-20240123054818T0.1.tif
- Original Images for Blots/Original Images for Blots/GAPDH.tif
- Original Images for Blots/Original Images for Blots/JNK-20240127164833T1.tif
- Original Images for Blots/Original Images for Blots/JNK.tif
- Original Images for Blots/Original Images for Blots/P-ERK-20240131215121T0.5.tif
- Original Images for Blots/Original Images for Blots/P-ERK.tif
- Original Images for Blots/Original Images for Blots/P-JNK-20240131213932T0.5.tif
- Original Images for Blots/Original Images for Blots/P-JNK.tif
- Original Images for Blots/Original Images for Blots/P-P38-20240129220239T0.1.tif
- Original Images for Blots/Original Images for Blots/P-P38.tif
- Original Images for Blots/Original Images for Blots/P38-20240127163049T0.1.tif
- Original Images for Blots/Original Images for Blots/P38.tif
- Original Images for Blots/P-ERK/
- Original Images for Blots/P-ERK/1.tif
- Original Images for Blots/P-ERK/2.tif
- Original Images for Blots/P-ERK/3.tif
- Original Images for Blots/p-JNK/
- Original Images for Blots/p-JNK/1.tif
- Original Images for Blots/p-JNK/2.tif
- Original Images for Blots/p-JNK/3.tif
- Original Images for Blots/p-p38/
- Original Images for Blots/p-p38/1.tif
- Original Images for Blots/p-p38/2.tif
- Original Images for Blots/p-p38/3.tif
- Original Images for Blots/p38/
- Original Images for Blots/p38/1.tif
- Original Images for Blots/p38/2.tif
- Original Images for Blots/p38/3.tif
